# Supplementary material for: The Chloroplast RNA Binding Protein CP31A Has a Preference for mRNAs Encoding the Subunits of the Chloroplast NAD(P)H Dehydrogenase Complex and Is Required for Their Accumulation
Source: Int J Mol Sci. 2020 Aug 6;21(16):5633. doi: 10.3390/ijms21165633 (PMC7460601; doi:10.3390/ijms21165633)
Supplement: Supplementary file 1 [file ijms-21-05633-s001.zip]

Archive with 6 entries (5 files):
- Suppl. Submission/
- Suppl. Submission/FigS2newv2.pdf
- Suppl. Submission/Figure S1.pdf
- Suppl. Submission/Table S1.pdf
- Suppl. Submission/Table S3.xlsx
- Suppl. Submission/Table S4.pdf
